# Supplementary material for: High CD73 Expression Is Associated with Poor Prognosis in Biliary Tract Cancer Through Reduced Stromal Tumor-Infiltrating Lymphocytes
Source: Cancers (Basel). 2026 Mar 18;18(6):975. doi: 10.3390/cancers18060975 (PMC13025982; doi:10.3390/cancers18060975)
Supplement: Supplementary file 1 [file cancers-18-00975-s001.zip]

Archive with 1 entries (1 files):
- cancers-4195184-supplementary.pdf
